# Supplementary material for: Candida albicans FRE8 encodes a member of the NADPH oxidase family that produces a burst of ROS during fungal morphogenesis
Source: PLoS Pathog. 2017 Dec 1;13(12):e1006763. doi: 10.1371/journal.ppat.1006763 (PMC5728582; doi:10.1371/journal.ppat.1006763)
Supplement: S1 Table — (XLSX) [file ppat.1006763.s001.xlsx]

## Sheet: Sheet1
						Yeast Genes
								Sequence Name	Sequence
							cfl93- Forward	orf19.6139	GAA TCT ACT CCA GCT CGT TAC G
							cfl93- Reverse	orf19.6139	GGC AAG CTC ATT GTG AAA CC
							FRE1- Forward	orf19.1263	TGG AAA GTC AAG GAT ATG GCG
							FRE1- Reverse	orf19.1263	AGA GACG GTT GCT TTT CTG G
							FRE10- Forward	orf19.1415	ATG TGG ATG TAC GGT GCT G
							FRE10- Reverse	orf19.1415	ACA GGT TGG TCT CAT GAA GTG
							FRE11- Forward	orf19.2312	CGA CAC CCC TTA TGC TTA CTA TG
							FRE11- Reverse	orf19.2312	CAG AGA TCA ATT CAA CCT TTG CC
							FRE17- Forward	orf19.867	TGG ACA ACG GCA ACT CAT C
							FRE17- Reverse	orf19.867	GGA GCA AGA GAT GGA TAA GGA C
							FRE2- Forward	orf19.1264	GTT GTC GCT ACC ATT TGT GC
							FRE2- Reverse	orf19.1264	ACA GCT CGA TCA AAT ACC CAG
							FRE3- Reverse	orf19.1270	GCA CCA TAG CAT CCA TAC TAG G
							FRE3-Forward	orf19.1270	TGA GTG GGT TTG ATT CGT CTA G
							FRE30- Forward	orf19.6140	GTA CCA GCA ACA TTC ACC AAG
							FRE30- Reverse	orf19.6140	GGA TCT CCC TTG ATA AAT TCC ATA TTG
							FRE4- Forward	orf19.1930	AAT CGG TTT CCT TCT GTC GG
							FRE4- Reverse	orf19.1930	CAC TTC GGT TTT GTT TCT TTT GTC
							FRE43- Forward	orf19.1844	GTC ATC CAT TTA CAT TTG CCC C
							FRE43- Reverse	orf19.1844	TGC TGT TTG TGA TTT TCC TGC
							FRE5- Forward	orf19.1932	GCT ACT GGA AAA CTA TAC CCG G
							FRE5- Reverse	orf19.1932	TCT CAT GGT AAT GGC TTG TCC
							FRE6- Forward	orf19.6138	TTG GAG TTT TGA TAG GGC GG
							FRE6- Reverse	orf19.6138	TTT GGG CTT TTG AAC TTG GAC
							FRE7- Forward	orf19.7077	ACA AAG AGT TAG GTG CGG ATG
							FRE7- Reverse	orf19.7077	GAC TTG ATA TAC CCC ATC GCT G
							FRE8 - Forward	orf19.701	CTT TCC ATC GTC ATA TTG CCA G
							FRE8- Reverse	orf19.701	GCT GTG CCC CAA ATC ATA AAT G
							FRE9- Forward	orf19.3538	TGT CTA CTG TTA ACG ATG CCG
							FRE16- Reverse	orf19.4843	GGAGATAGTTTGAGCCCACAG
							FRE16- Forward	orf19.4843	GCTTAAATTGCTGAACCCACG
							FRE9- Reverse	orf19.3538	GAT ACC ATC CGT AAT CCA CCG
							FRP1- Forward	orf19.5634	TGA AGG TGG CAG TAG GAA AC
							FRP1- Reverse	orf19.5634	CCA ATA GTA ACA AGC CAT CCC C
							FRP2- Forward	orf19.7112	CAC ATT TGA CTC AGT GGC ATT T
							FRP2- Reverse	orf19.7112	TTT CAA ATA AGG GTG AGC TGG T
							TUB2- Forward	orf19.6034	GAG TTG GTG ATC AAT TCA GTG CTA T
							TUB2- Reverse	orf19.6034	ATG GCG GCA TCT TCT AAT GGG ATT T
						Mouse Genes
							Actb - Forward		GGC TGT ATT CCC CTC CAT CG
							Actb - Reverse		CCA GTT GGT AAC AAT GCC ATG T
							IL-17A - Forward		CGA AGA CTA CAG TTC TGC CAT T
							IL-17A - Reverse		GAC GTT TCA GAG GTT CTC AGA G
							IL-6 - Forward		GCT ACC AAA CTG GAT ATA ATC AGG A
							IL-6 - Reverse		CCA GGT AGC TAT GGT ACT CCA GAA
							TNFa - Forward		CCT GTA GCC CAC GTC GTA G
							TNFa - Reverse		GGG AGT AGA CAA GGT ACA ACC C
